# Supplementary material for: Mind the Porins: Differential Effects of Porin Knockouts and Overexpression on Glucose and Xylose Uptake and Utilization in Pseudomonas putida
Source: Microb Biotechnol. 2026 Jul 3;19(7):e70406. doi: 10.1111/1751-7915.70406 (PMC13332142; doi:10.1111/1751-7915.70406)
Supplement: Supplementary file 2 — Data S1: Supporting Information. [file MBT2-19-e70406-s001.xlsx]

## Sheet: EM42_dOprB
Pseudomonas putida strain PD584 (CP115665)					Changes is Pseudomonas putida strain EM42 dOprB genome relative to PD584
CDS	Gene ID	Locus_tag	Start position		nt Change	Nucleotide Change	Protein Effect	Amino Acid Change
type I secretion C-terminal target domain-containing protein	PP_0168	PED37_00910	195695		Insertion	AGCG -> AGCGTCGATTTCCAGACCCCGGCCAATGACGTCTACAACAACGGTTCGACCGTCAGCGTCACCATCGAGAACGCCACCGGCGGTAATTTCGAGCAACTGACCCCGAATCCGACCCCGGCTCAGACCACGATCAACGACTCGGTCGACACCACCACCGCGACCCTGACGGCGAGCCCGTCGGTCACCGAAGGCGGCGTGATCACTTACACCGTGACCCTGAGCAACCCTGCCCAGACGCCGGTAACCGTGAACCTGTCCAACGGCCAAACGATTACCGTTGAAGCGGGTAAAACCCAGGGCAGCGTCGATTTCCAGACCCCGGCCAATGACGTCTACAACAACGGCTCGACCGTCAGCGTCACCATCGAGAGCGCCACTGGCGGCAACTTCG…	Insertion	SV -> SVDFQTPANDVYNNGSTVSVTIENATGGNFEQLTPNPTPAQTTINDSVDTTTATLTASPSVTEGGVITYTVTLSNPAQTPVTVNLSNGQTITVEAGKTQGSVDFQTPANDVYNNGSTVSVTIESATGGNFEQLTPNPTPAQTTINDSVDTTTATLTASPSVTEGGVITYTVTLSNPAQTPVTVTLSNGQTITVEAGKTQGSVDFQTPANDVYNNGSTVSVTIENATGGNFEQLTPNPTPAQTTINDSVDTTTATLTASPSVTEGGVITYTVTLSNPAQTPVTVTLSNGQTITVEAGKTQGSVDFQTPANDVYNNGSTVSVTIENATGGNFEQLTPNPTPAQTTINDSVDATTATLTASPSVTEGGVITYTVTLSNPAQTPVTVTLSNGQVITV…
elongation factor Tu	PP_0452	PED37_02425	552718		Deletion (tandem repeat)	(CAC)5 -> (CAC)3	Deletion	DTT -> D
carbohydrate porin	PP_1019	PED37_05355	1164976		Substitution	GG -> AA	Truncation
			1164980		SNP (transition)	G -> A	Substitution	M -> I
			1165306		Substitution	GG -> AA	Truncation
			1167178		Insertion	TCAGTTGAGG -> TCAGTTGAGGTCGTCGTCCTCGATCGGGTAACGGCTGGCGTTGAGGCTTTCCTTGATCTTGCGCAGGTGAGGCTGGAAGTCCACGCCGCGGCGCAGGGTCATGCCGGTGGCCAGTACATCGAGCACGGTCAGCTGGATGATCCGCGAGGTCATTGGCATGTAGATGTCGGTATCTTCCGGCAGCGGAATGTGCAGGCTCAGGCTGCAGGCATTGGCCAGTGGCGAGCCTGCGGCGGTGAGGCCCAGCACCGAAGCGCCGTTTTCACGTGCCAGGCGCGCCACTTCGACCAGTTCGCGGGTGCGCCCGGTGTAGGAAATGATCACGAACAGATCGCCGGTGTGGGCGACCGAGGCCAGCATGCGCTGCATCAGCACATCGGCGTGG…	hexR gene insertion
D-hexose-6-phosphate mutarotase	PP_1020	PED37_05360	1167185		Deletion	-A	Extension
heme utilization protein	PP_1399	PED37_07280	1595352		Insertion	TGCG -> TGCGGTCGAAGCCGTCTTCGGCGAAGCGCTGGCCGCCGGTGCG	Insertion	RT -> RTGGQRFAEDGFDRT
			1646679		Insertion	GCGG -> GCTTACTCGGCTAATTTGTAAGCAATGATGTAATCGCCCATCTTGGTGCCCAGCGAGCCATGGCCGCCGGCAGTCACCAGCACGTACTGCTTGCCGTCCTTGCCGGTGTAGCTCATCGGCGTAGCCTGGCCACCCGCTGGCAGGCGTGCTTTCCACAACTCCTTGCCGTTGTTCACGTCATAGGCGCGCAGGTACTGGTCGAGCGTGCCGCTGAGGAAGCCGACGCCACCGGCGGTGACGATCGAGCCACCCATGCTCGGCACGCCAACCGGCAGGCCGATCGGTAGCGGGGTGCTGTCGCGGGTGGTGCCGTTCTTGTGTTTCCACACCACCTTGTTGGTGAACAGGTCGATGGCGGCGACGTAGCCCCAGGCGGGTGCCTGGCACGGTA…	gcd gene insertion
carbohydrate porin	PP_1445	PED37_07515	1647920		Substitution	CC -> TT	Truncation
carbohydrate porin	PP_3570	PED37_17845	3917629		Substitution	GGG -> AAA	Truncation
			3917646		SNP (transition)	C -> T	Truncation
LysR family transcriptional regulator	PP_3779	PED37_18970	4175140		SNP (transition)	G -> A	Substitution	S -> F
Intentional mutations
Off-target mutations possibly caused by the base editor
Other mutations

## Sheet: EM42_dGcd_dHexR_dOprB
Pseudomonas putida strain PD584 (CP115665)					Changes is Pseudomonas putida strain EM42 dGcd_dHexR_dOprB genome relative to PD584
CDS	Gene ID	Locus_tag	Start position		nt Change	Nucleotide Change	Protein Effect	Amino Acid Change
hypothetical protein	PP_0049	PED37_00255	57018		SNP (transition)	C -> T	Substitution	E -> K
type I secretion C-terminal target domain-containing protein	PP_0168	PED37_00910	195651		SNP (transition)	C -> T	Substitution	S -> F
			195688		Insertion	CCAG -> CCAGGGCAGCGTCGATTTCCAGACCCCGGCCAATGACGTCTACAACAACGGTTCGACCGTCAGCGTCACCATCGAGAACGCCACCGGCGGTAATTTCGAGCAACTGACCCCGAATCCGACCCCGGCTCAGACCACGATCAACGACTCGGTCGACACCACCACCGCGACCCTGACGGCGAGCCCGTCGGTCACCGAAGGCGGCGTGATCACTTACACCGTGACCCTGAGCAACCCTGCCCAGACGCCGGTAACCGTGAACCTGTCCAACGGCCAAACGATTACCGTTGAAGCGGGTAAAACCCAGGGCAGCGTCGATTTCCAGACCCCGGCCAATGACGTCTACAACAACGGCTCGACCGTCAGCGTCACCATCGAGAGCGCCACTGGCGGC…	Insertion	TQ -> TQGSVDFQTPANDVYNNGSTVSVTIENATGGNFEQLTPNPTPAQTTINDSVDTTTATLTASPSVTEGGVITYTVTLSNPAQTPVTVNLSNGQTITVEAGKTQGSVDFQTPANDVYNNGSTVSVTIESATGGNFEQLTPNPTPAQTTINDSVDTTTATLTASPSVTEGGVITYTVTLSNPAQTPVTVTLSNGQTITVEAGKTQGSVDFQTPANDVYNNGSTVSVTIENATGGNFEQLTPNPTPAQTTINDSVDTTTATLTASPSVTEGGVITYTVTLSNPAQTPVTVTLSNGQTITVEAGKTQGSVDFQTPANDVYNNGSTVSVTIENATGGNFEQLTPNPTPAQTTINDSVDATTATLTASPSVTEGGVITYTVTLSNPAQTPVTVTLSNGQV…
ComF family protein	PP_0361	PED37_01930	441989		SNP (transition)	C -> T	Substitution	D -> N
8-amino-7-oxononanoate synthase	PP_0363	PED37_01940	443960		Deletion (tandem repeat)	(GG)5 -> (GG)4	Frame Shift
RNA polymerase sigma factor RpoD	PP_0387	PED37_02070	474017		SNP (transition)	C -> T	Substitution	E -> K
DNA-directed RNA polymerase subunit beta'	PP_0448	PED37_02405	545403		SNP (transition)	C -> T	Substitution	R -> C
sensor histidine kinase	PP_0533	PED37_02840	621767		SNP (transition)	C -> T	Substitution	D -> N
polymorphic toxin type 15 domain-containing protein	PP_0781	PED37_04185	900923		SNP (transition)	C -> T	Substitution	S -> L
acyl-CoA dehydrogenase	PP_0925	PED37_04895	1069796		SNP (transition)	C -> T	Substitution	P -> S
carbohydrate porin	PP_1019	PED37_05355	1164976		Substitution	GG -> AA	Truncation
			1164980		SNP (transition)	G -> A	Substitution	M -> I
			1165306		Substitution	GG -> AA	Truncation
PilZ domain-containing protein	PP_1286	PED37_06710	1472727		Substitution	GG -> AA	Substitution	T -> I
cell division protein ZapE	PP_1312	PED37_06840	1502411		Substitution	GGAG -> AAAA	Substitution	LE -> LK
NADP(H)-dependent aldo-keto reductase	PP_1314	PED37_06850	1504369		SNP (transition)	C -> T	Substitution	E -> K
mechanosensitive ion channel	PP_1353	PED37_07045	1544397		SNP (transition)	G -> A	Truncation
			1544401		SNP (transition)	G -> A	Substitution	E -> K
OprD family porin	PP_1383	PED37_07205	1577762		SNP (transition)	G -> A	Substitution	S -> F
heme utilization protein	PP_1399	PED37_07280	1595341		Insertion	CTGGCCG -> TTGGCCACCGGTGCGGTCGAAGCCGTCTTCGGCGAAGCGCTGGCCG	Insertion	GGQ -> GGQRFAEDGFDRTGGQ
carbohydrate porin	PP_1445	PED37_07515	1647910		SNP (transition)	C -> T	Substitution	D -> N
			1647920		Substitution	CC -> TT	Truncation
DUF1232 domain-containing protein	PP_1715	PED37_08570	1875029		Substitution	GGGGG -> AAAAA	Substitution	LGV -> LKM
carboxy terminal-processing peptidase	PP_1719	PED37_08590	1877324		SNP (transition)	C -> T	Substitution	E -> K
DUF485 domain-containing protein	PP_1742	PED37_08705	1901452		SNP (transition)	C -> T	Substitution	S -> L
(d)CMP kinase	PP_1771	PED37_08850	1937997		SNP (transition)	C -> T	Substitution	S -> L
glucose-6-phosphate isomerase	PP_1808	PED37_09045	1992565		Substitution	GG -> AA	Truncation
DEAD/DEAH box helicase	PP_1868	PED37_09350	2049601		SNP (transition)	C -> T	Substitution	R -> C
RHS repeat-associated core domain-containing protein	PP_1882	PED37_09445	2068648		SNP (transition)	G -> A	Substitution	S -> L
MexW/MexI family multidrug efflux RND transporter permease subunit	PP_2065	PED37_10485	2307448		SNP (transition)	C -> T	Substitution	S -> F
ammonium transporter	PP_2106	PED37_10695	2363503		Substitution	GGGG -> AAAA	Substitution	AG -> AK
IS110-like element ISPpu10 family transposase	PP_2134	PED37_10845	2395451		SNP (transition)	G -> A	Substitution	D -> N
hypothetical protein	PP_2172	PED37_11040	2437623		SNP (transition)	G -> A	Substitution	D -> N
lipid A hydroxylase LpxO	PP_2423	PED37_12175	2690956		SNP (transition)	C -> T	Substitution	E -> K
phytanoyl-CoA dioxygenase family protein	PP_2814	PED37_14190	3129703		Substitution	CC -> TT	Truncation
efflux transporter outer membrane subunit	PP_2819	PED37_14215	3136917		SNP (transition)	C -> T	Truncation
SDR family oxidoreductase	PP_2986	PED37_14950	3287932		SNP (transition)	C -> T	Substitution	E -> K
microcin C ABC transporter permease YejB	PP_3077	PED37_15210	3329363		SNP (transition)	C -> T	Substitution	D -> N
aldehyde dehydrogenase family protein	PP_3151	PED37_15715	3437423		Substitution	CC -> TT	Substitution	LD -> LN
cyclic diguanylate phosphodiesterase	PP_3435	PED37_17165	3758762		SNP (transition)	C -> T	Substitution	S -> F
PAS domain-containing protein	PP_3545	PED37_17720	3885220		SNP (transition)	G -> A	Substitution	D -> N
PAS domain-containing protein	PP_3546	PED37_17725	3887385		SNP (transition)	G -> A	Substitution	E -> K
carbohydrate porin	PP_3570	PED37_17845	3917629		Substitution	GGGG -> AAAA	Truncation
			3917634		SNP (transition)	G -> A	Substitution	G -> S
			3917646		SNP (transition)	C -> T	Truncation
CDP-diacylglycerol--serine O-phosphatidyltransferase	PP_3664	PED37_18320	4030518		Substitution	GG -> AA	Truncation
hypothetical protein	PP_3707	PED37_18595	4097260		SNP (transition)	C -> T	Substitution	G -> E
cysteine synthase A	PP_4571	PED37_22410	4934288		SNP (transition)	C -> T	Substitution	R -> Q
ATP-binding protein	PP_4695	PED37_23085	5080083		SNP (transition)	G -> A	Substitution	E -> K
adenylosuccinate synthase	PP_4889	PED37_24125	5297169		SNP (transition)	C -> T	Substitution	V -> M
Hpt domain-containing protein	PP_4988	PED37_24625	5422675		SNP (transition)	C -> T	Substitution	E -> K
methyl-accepting chemotaxis protein	PP_4989	PED37_24630	5425963		SNP (transition)	C -> T	Substitution	D -> N
			5425966		SNP (transition)	C -> T	Substitution	E -> K
C40 family peptidase	PP_5092	PED37_25145	5554413		SNP (transition)	C -> T	Substitution	P -> S
NADPH:quinone oxidoreductase family protein	PP_5210	PED37_25760	5681374		SNP (transition)	G -> A	Substitution	G -> S
Intentional mutations
Off-target mutations probably caused by the base editor
Other mutations
